# Supplementary material for: The Colonisation of Calves in Czech Large-Scale Dairy Farms by Clonally-Related Clostridioides difficile of the Sequence Type 11 Represented by Ribotypes 033 and 126
Source: Microorganisms. 2020 Jun 15;8(6):901. doi: 10.3390/microorganisms8060901 (PMC7356540; doi:10.3390/microorganisms8060901)
Supplement: Supplementary file 1 [file microorganisms-08-00901-s001.zip › Supplementary Table 1.xlsx]

## Sheet: Table1
	Supplementary table 1 Overview of farms included in the study
	Farm	No. of samples tested/ positive (%)	No. of dairy cows	Breed	Type housing of Cow Calf		Ecofarm	Milk production per cow	Bedding	Bio-gas plant on the farm
	A	32/3 (9.4)	600	Crossbred (M + Jersey)	Free	Indiv	No	11000	Digestate (D)	Yes
	B	19/5 (26.3)	1250	Holstein (H)	Free	Indiv	No	11500	Digestate	Yes
	C	11/2 (18.2)	245	Montbéliarde (M)	Free	Indiv	No	7200	Digestate	Yes
	D	16/3 (18.8)	310	Czech Fleckvieh (CF)	Free	Indiv	No	8400	Digestate	No
	E	7/1 (14.3)	415	Holstein	Free	Indiv	No	8870	Straw (S)	No
	F	3/1 (33.3)	70	Holstein	Tie	Indiv	No	10500	Straw	No
	G	5/1 (20.0)	15	Czech Fleckvieh	Tie	Indiv	No	6000	Straw	No
	H	44/20 (45.5)	450	Red Holstein (RH)	Free	Indiv	No	10100	Digestate	Yes
	I	29/7 (24.1)	700	Holstein	Free	Indiv	No	10500	Digestate	Yes
	J	7/1 (14.3)	35	Czech Fleckvieh	Free	Indiv	Yes	6000	Straw	No
	K	2/0	160	Czech Fleckvieh	Free	Indiv	No	8000	Straw	No
	L	4/0	328	Czech Fleckvieh	Free	Indiv	No	8000	Straw	No
	M	2/0	19	Czech Fleckvieh	Tie	Indiv	No	4000	Straw	No
	N	8/0	800	Czech Fleckvieh	Free	Indiv	No	9000	Digestate	Yes
	O	7/0	95	Czech Fleckvieh	Free	Group	No	9100	Straw	No
	P	5/0	110	Czech Fleckvieh	Tie	Indiv	No	6000	Straw	No
	Q	21/0	600	Czech Fleckvieh	Free	Indiv	No	8060	Rubber Mattress (RM)	Yes
	R	1/0	300	Czech Fleckvieh	Free	Indiv	No	7700	Straw	No
	S	2/0	59	Czech Fleckvieh	Free	Group	Yes	3000	Straw	No
	T	6/0	500	Czech Fleckvieh	Free	Indiv	No	9000	Mattress	No
	U	14/0	63	Czech Fleckvieh	Free	Group	No	7000	Straw	No
	V	20/0	350	Red Holstein	Free	Indiv	No	12000	Mattress	No
	W	11/0	335	Czech Fleckvieh	Free	Indiv	No	7000	Straw	No
	Y	8/0	136	Czech Fleckvieh	Free	Group	Yes	4520	Straw	No
	Z	4/0	1280	Holstein	Free	Indiv	No	10800	Straw	No
	Z1	2/0	250	Czech Fleckvieh	Free	Indiv	No	6260	Straw	No
	Z2	2/0	110	CF, H, crossbred	Free	Indiv	No	7000	Mattress	No
	Z3	3/0	250	Czech Fleckvieh	Free	Indiv	Yes	5900	Straw	No
	Z4	2/0	270	Czech Fleckvieh	Free	Indiv	No	7550	S+RM	Yes
