# Supplementary material for: The Colonisation of Calves in Czech Large-Scale Dairy Farms by Clonally-Related Clostridioides difficile of the Sequence Type 11 Represented by Ribotypes 033 and 126
Source: Microorganisms. 2020 Jun 15;8(6):901. doi: 10.3390/microorganisms8060901 (PMC7356540; doi:10.3390/microorganisms8060901)
Supplement: Supplementary file 1 [file microorganisms-08-00901-s001.zip › Supplementary Table 2.xlsx]

## Sheet: List1
Target gene	Forward primer	Reverse primer	Refference	PCR fragment sequence alingment
ermB	CTCAAAACTTTTTAACGAGTG	CCTCCCGTTAAATAATAGATA	Spigaglia et al,2004	NC_009089
gyrA	AATGAGTGTTATAGCTGGACG	TCTTTTAACGACTCATCAAAGTT	Dridi et al., 2002	NC_009089
tet(0/32/0)	ATGGAGGGGGTTCTTTATGG	GAGATATTCCTGCGGTGCAT	Kecerova et al., 2019	not detected
tetB(P)	TTTAGTCCAGCCAGCACTCC	TAAATCCCATACCGCTTTGC	Kecerova et al., 2019	NG_048319
tetA(P)	CTTGGATTGCGGAAGAAGAG	TAAATCCCCAGGAGCAGATG	Kecerova et al., 2019	NG_048316
tetM	GAGCTGTACGGAACCTGAGC	TGCGCTTCCATGATAAACAG	Kecerova et al., 2019	not detected
tet0	GAGCTTGAAGGTTGCGTTTC	TTTTCCGCTTCTTTTGCAGT	Kecerova et al., 2019	not detected
tetW	GGTGCAGTTGGAGGTTGTTT	TCAAGTATCCCAGCGAAACC	Kecerova et al., 2019	not detected
tet40	ATGGAGGGGGTTCTTTATGG	GAGATATTCCTGCGGTGCAT	Kecerova et al., 2019	not detected
tetL	TGGTGGAATGATAGCCCATT	CAGGAATGACAGCACGCTAA	Kecerova et al., 2019	not detected
tet44	CCACAGGGATACCTTTCTCGTGC	TTCCATATCCTCGGGTTTTTGCAT	Corver et al., 2012	not detected

## Sheet: List2
Kategorie	Modifikace	Sequence	Molecular	Abmax	Emmax
		Code	Weight
Attachment	3' Amino Modifier	/3AmM/	179.2
Chemistry/Linkers
	3' Biotin	/3Bio/	437.5
	3' Biotin-TEG	/3BioTEG/	569.6
	3' Cholestery1-TEG	/3CholTEG/	756.0
	3' Digoxigenin NHS Ester	/3DigoxN/	722.9
	3' Thiol Modifier C3 S-S (Disulfide)	/3ThioMC3-D/	244.3
	5' AcryditeTM	/5Acryd/	247.2
	5' Amino Modifier C12	/5AmMC12/	263.3
	5' Amino Modifier C6	/5AmMC6/	179.2
	5' Amino Modifier C6 dT	/5AmMC6T/	458.4
	5' Biotin	/5Biosg/	405.4
	5' Biotin dT	/5BiodT/	684.7
	5' Biotin-TEG	/5BioTEG/	569.6
	5' Digoxigenin NHS Ester	/5DigN/	722.9
	5' Dual Biotin	/52-Bio/	871.0
	5' I-LinkerTM	/5ILink12/	208.2
	5' PCBiotin	/5PCBio/	597.6
	5' Thiol Modifier C6 S-S(Disulfide)	/5ThioMC6-D/	328.4
	5' Uni-LinkTM Amino Modifier	/5UniAmM/	209.2
	Int Amino Modifier C6 dT	/iAmMC6T/	458.4
	Int Biotin dT	/iBiodT/	684.7
	Int Uni-LinkTM Amino Modifier	/3AmM/	179.2
Quenchers	3' Black Hole Quencher® 1	/3BHQ_1/	554.5	534
	3' Black Hole Quencher® 2	/3BHQ_2/	556.5	578
	3' Dabcyl	/3Dab/	757.8	478
	3' Iowa Black FQ®	/3IABlkFQ/	822.7	531
	3' Iowa Black RQ®-Sp	/3IAbRQSp/	678.4	656
	5' Iowa Black FQ®	/5IAbFQ/	426.4	531
	5' Iowa Black RQ®	/5IAbRQ/	420.4	656
Fluorophores	3' 6-FAMTM	/36-FAM/	569.5	495	520
	3' Alexa Fluor® 488 NHS Ester	/3Alexa488N/	695.6	492	517
	3' Alexa Fluor® 532 NHS Ester	/3Alexa532N/	787.8	527	553
	3' Alexa Fluor® 546 NHS Ester	/3Alexa546N/	1121.5	555	571
	3' Alexa Fluor® 594 NHS Ester	/3Alexa594N/	883.9	584	616
	3' Alexa Fluor® 647 NHS Ester	/3Alexa647N/	1020.2	650	670
	3' Alexa Fluor®r 660 NHS Ester	/3Alexa660N/	941.7	661	691
	3' Alexa Fluor® 750 NHS Ester	/3Alexa750N/	1047.2	753	775
	3' Bodipy® 630/650-X NHS Ester	/3Bod650-XN/	724.6	638	653
	3' Cy3TM	/3Cy3Sp/	644.6	550	564
	3' Cy5.5TM	/3Cy55Sp/	770.8	685	706
	3' Cy5TM	/3Cy5Sp/	670.7	648	668
	3' JOE NHS Ester	/3JoeN/	666.42	529	555
	3' MAXTM 557 NHS Ester	/3MAXN/	619.7	524	557
	3' Rhodamine GreenTM-X NHS Ester	/3RhoGn-XN/	648.7	504	531
	3' Rhodamine RedTM-X NHS Ester	/3RhoRd-XN/	833.0	574	594
	3' ROXTM NHS Ester	/3RoxN/	695.8	588	608
	3' TAMRATM NHS Ester	/36-TAMTSp/	591.9	559	583
	3' TAMRATM	/36-TAMSp/	1008.0	559	583
	3' Texas Red®-X NHS Ester	/3TexRed-XN/	881.5	598	617
	5' 6-FAMTM	/56-FAM/	537.6	495	520
	5' Alexa Fluor® 488 NHS Ester	/5Alexa488N/	695.8	492	517
	5' Alexa Fluor® 532 NHS Ester	/5Alexa532N/	787.5	527	553
	5' Alexa Fluor® 546 NHS Ester	/5Alexa546N/	1121.9	555	571
	5' Alexa Fluor® 594 NHS Ester	/5Alexa594N/	883.2	584	616
	5' Alexa Fluor® 647 NHS Ester	/5Alexa647N/	1020.7	650	670
	5' Alexa Fluor®r 660 NHS Ester	/5Alexa660N/	941.2	661	691
	5' Alexa Fluor® 750 NHS Ester	/5Alexa750N/	1047.6	753	775
	5' Bodipy® 630/650-X NHS Ester	/5Bod650-XN/	724.6	638	653
	5' Cy3TM	/5Cy3Sp/	506.6	550	564
	5' Cy5TM	/5Cy5Sp/	532.6	648	668
	5' Cy5.5TM	/5Cy55Sp/	632.7	685	706
	5' Dy 750 NHS Ester	/5Dy750N/	875.1	747	776
	5' Fluorescein dT	/5FluorT/	816.7	495	520
	5' HEXTM	/5HEX/	744.1	538	555
	5' JOE NHS Ester	/56-JOEN/	666.4	529	529
	5' MAXTM NHS Ester	/5MAXN/	619.7	524	557
	5' Rhodamine GreenTM-X NHS Ester	/5RhoG-XN/	648.7	504	531
	5' Rhodamine RedTM-X NHS Ester	/5RhoR-XN/	833.0	574	594
	5' ROXTM NHS Ester	/56-ROXN/	695.8	588	608
	5' TAMRATM NHS Ester	/56-TAMN/	591.6	559	583
	5' TETTM	/5TET/	675.2	522	539
	5' TEXTM 613	/5TEX613-Y/	966.1	598	617
	5' Texas Red®	/5TexRd-XN/	881.0	598	617
	5' TYETM 563	/5TYE563/	490.6	549	563
	5' TYETM 665	/5TYE665/	516.6	647	664
	5' WellRED D2	/5D2/	640.5	763	778
	5' WellRED D3	/5D3/	644.2	683	701
	5' WellRED D4	/5D4/	544.2	648	666
	Int Cy3TM	/iCy3/	506.6	550	564
	Int Cy5TM	/iCy5/	532.6	648	668
	Int Fluorescein dT	/iFluorT/	816.7	495	520
	Int TAMRATM NHS Ester	/i6-TAMN/	870.9	559	583
Modified Bases	3' decxyInosine	/3deoxylI/	314.2
	3' deoxyUridine	/3deoxyU/	290.2
	3' Dideoxy-C	/3ddC/	273.2
	3' Inverted dT	/3InvdT/	304.2
	3' Ribo A	/3RiboA/	329.2
	3' Ribo C	/3RiboC/	305.2
	3' Ribo G	/3RiboG/	345.2
	3' Ribo U	/3RiboU/	306.2
	5' 2, 6-Diaminopurine	/5AmdA/	328.2
	5' 2-Aminopurine	/52AmPr/	313.2
	5' 5-Bromo dU	/55Br-dU/	369.1
	5' 5-Methyl dC	/5Me-dC/	303.2
	5' 5-Nitroindole	/55NitInd/	340.2
	5' deoxyInosine	/5deoxyI/	314.2
	5' deoxyUridine	/5deoxyU/	290.2
	5' isodC	/5Me-isodC/	303.2
	5' isodG	/5isodG/	329.2
	Int 2, 6-Diaminopurine	/i6diPr/	328.2
	Int 2-Aminopurine	/i2AmPr/	313.2
	Int 5-Bromo dU	/i5BR-dU/	369.1
	Int 5-Methyl dC	/iMe-dC/	303.2
	Int 5-Nitroindole	/i5NitInd/	340.2
	Int deoxyInosine	/ideoxyI/	314.2
	Int deoxyUridine	/ideoxyU/	290.2
	Int isodC	/iMe-isodC/	303.2
	Int isodG	/iisodG/	329.2
Phosphorylation	3' Phosphorylation	/3Phos/	79.9
	5' Phosphorylation	/5Phos/	79.9
Spacers	3' C3 Spacer	/3SpC3/	138.1
	5' C3 Spacer	/5SpC3/	138.1
	5' dSpacer	/5dSp/	180.1
	5' PC Spacer	/5SpPC/	344.3
	5' Spacer 18	/5Sp18/	344.3
	5' Spacer 9	/5Sp9/	212.1
	Int C3 Spacer	/iSpC3/	138.1
	Int dSpacer	/idSp/	180.1
	Int PC Spacer	/iSpPC/	344.3
	Int Spacer 18	/iSp18/	344.3
	Int Spacer 9	/iSp9/	212.1
