# Supplementary material for: The Colonisation of Calves in Czech Large-Scale Dairy Farms by Clonally-Related Clostridioides difficile of the Sequence Type 11 Represented by Ribotypes 033 and 126
Source: Microorganisms. 2020 Jun 15;8(6):901. doi: 10.3390/microorganisms8060901 (PMC7356540; doi:10.3390/microorganisms8060901)
Supplement: Supplementary file 1 [file microorganisms-08-00901-s001.zip › Supplementary Table 3.xlsx]

## Sheet: List1
Supplementary Table 3: Overview of characterisation of C. difficile isolates
					Antimicrobial susceptibility testing and detection of antimicrobial resistance determinants											Toxin genes						A multiple-locus variable-number tandem-repeat analysis
Number	Feaces number	DNA number		Farm	CIP	CD	MLSB	AML	E	TE	tet genes	VA	MXF	GyrA	MTZ	tcdA	tcdB	ctdA	ctdB	16S	Ribotyping	B7Cd	C6Cd	E7Cd	F3Cd	G8Cd	H9Cd
1	5	5290	2019-06-24	A	6	12		0.38	0.75	24	tetA/B	0.38	0.75	WT	0.5	+	-	+	+	+	033	20	16	8	4	13	0
2	25	5291	2019-06-24	A	6	12		0.39	1	0.032		0.38	0.75	WT	0.5	+	-	+	+	+	033	21	16	8	4	13	0
3	26	5292	2019-06-24	A	>32	>256	ermB	0.5	>256	12		0.38	2	WT	0.19	+	+	-	-	+	046	15	27	9	6	12	3
4	108	5293	2019-08-15	B	>32	128		0.75	>256	16		0.75	>32	T82I	0.5	+	+	+	+	+	126	11	20	8	4	11	0
5	109	5294	2019-08-15	B	>32	8		0.5	>256	8		0.5	>32	T82I	0.25	+	+	+	+	+	126	12	20	8	4	11	0
6	132	5295	2019-08-16	C	6	16		0.25	1.5	0.047		0.19	0.75	WT	0.5	+	-	+	+	+	033	32	18	8	4	13	0
7	136	5296	2019-08-16	C	6	4		<0,016	1	0.032		0.38	0.75	WT	0.38	+	-	+	+	+	033	13	16	8	4	14	0
8	150	5297	2019-08-16	D	>32	24		0.38	1	0.032		0.5	1	WT	0.5	+	-	+	+	+	033	31	18	8	4	13	0
9	152	5298	2019-08-16	D	6	8		0.125	1.5	0.032		0.38	0.75	WT	0.25	+	-	+	+	+	033	32	18	8	4	13	0
10	156	5299	2019-08-16	D	4	6		0.064	1	8	tetA/B	0.5	0.75	WT	0.5	+	-	+	+	+	033	32	18	8	4	13	0
11	193	5300	2019-09-06	E	4	4		0.25	1	0.023		0.38	0.75	WT	0.5	+	-	+	+	+	033	20	9	8	4	22	0
12	197	5301	2019-09-06	B	>32	>256		0.064	>256	6		0.25	>32	T82I	0.094	+	+	+	+	+	126	12	20	8	4	11	0
13	199	5302	2019-09-06	B	>32	>256		0.125	>256	0.5		0.38	>32	T82I	0.064	+	+	+	+	+	126	11	21	8	4	11	0
14	202	5303	2019-09-06	F	4	8		0.38	2	0.032		0.38	0.75	WT	0.5	+	-	+	+	+	033	20	9	8	4	22	0
15	205	5304	2019-09-06	B	>32	4		0.064	>256	2		0.25	>32	T82I	0.25	+	+	+	+	+	126	11	21	8	4	11	0
16	209	5305	2019-09-06	J	3	6		0.25	1.5	0.19		0.25	1	WT	1	+	-	+	+	+	033	20	9	8	4	22	0
17	214	5306	2019-09-06	G	8	6		0.25	2	0.064		0.38	1	WT	0.5	+	+	+	+	+	126	11	20	8	4	11	0
18	216	5307	2019-09-10	H	>32	12		0.79	>256	4		0.125	>32	T82I	0.38	+	-	+	+	+	033	20	17	8	4	14	0
19	217	5308	2019-09-10	H	4	4		0.39	2	0.125		0.38	1	WT	0.5	+	-	+	+	+	033	20	17	8	4	14	0
20	220	5309	2019-09-10	H	8	4		0.25	2	0.125		0.25	0.75	WT	0.5	+	-	+	+	+	033	20	17	8	4	14	0
21	221	5310	2019-09-10	H	4	4		0.19	2	0.125		0.38	1	WT	0.75	+	-	+	+	+	033	20	17	8	4	14	0
22	223	5311	2019-09-10	H	6	4		0.19	1.5	0.064		0.25	0.75	WT	0.75	+	-	+	+	+	033	20	20	8	4	14	0
23	224	5312	2019-09-10	H	6	4		0.38	1.5	0.125		0.25	1.5	WT	0.5	+	-	+	+	+	033	20	18	8	4	14	0
24	225	5313	2019-09-10	H	4	4		0.19	0.75	0.125		0.19	0.75	WT	0.75	+	-	+	+	+	033	17	18	8	4	14	0
25	226	5314	2019-09-10	H	3	12		0.38	0.75	0.19		0.38	0.38	WT	0.75	+	-	+	+	+	033	24	19	8	4	14	0
26	227	5315	2019-09-10	H	3	8		0.25	1	0.125		0.75	1	WT	0.75	+	-	+	+	+	033	20	17	8	4	14	0
27	229	5316	2019-09-10	H	6	6		0.25	1	0.125		0.75	0.75	WT	0.75	+	-	+	+	+	033	20	17	8	4	14	0
28	232	5317	2019-09-10	H	6	6		0.38	2	0.125		0.25	1	WT	0.75	+	-	+	+	+	033	24	20	8	4	14	0
29	262	5318	2019-09-12	I	8	16		1	1.5	0.19		0.75	1	WT	0.75	+	-	+	+	+	033	22	16	8	4	12	0
30	263	5319	2019-09-12	I	8	8		0.75	1.5	0.064		0.5	1	WT	0.75	+	-	+	+	+	033	22	16	8	4	12	0
31	266	5320	2019-09-12	I	6	12		0.5	1.5	0.032		0.5	0.75	WT	0.75	+	-	+	+	+	033	23	17	8	4	14	0
32	268	5321	2019-09-12	I	6	12		0.5	1	0.047		1	1	WT	0.75	+	-	+	+	+	033	21	16	8	4	13	0
33	271	5322	2019-09-12	I	8	3		0.38	1	0.032		0.125	0.75	WT	0.75	+	-	+	+	+	033	20	16	8	4	13	0
34	Wt	5323	2019-09-12	I	8	3		0.19	2	16	tetA/B	0.38	0.5	WT	0.5	+	-	+	+	+	033	21	16	8	4	13	0
35	285	5324	2019-09-12	I	6	4		0.19	1.5	16		0.75	1	WT	0.75	+	-	+	+	+	033	21	16	8	4	12	0
36	288	5325	2019-09-30	H	16	8		0.38	1.5	0.023		0.38	0.5	WT	0.5	+	-	+	+	+	033	20	20	8	4	14	0
37	292	5326	2019-09-30	H	6	6		0.25	1.5	0.125		0.094	0.75	WT	0.75	+	-	+	+	+	033	20	17	8	4	14	0
38	295	5327	2019-09-30	H	8	8		0.38	6	0.125		0.5	1.5	WT	0.5	+	-	+	+	+	033	23	18	8	4	14	0
39	297	5328	2019-09-30	H	8	2		0.25	1.5	0.125		0.5	1.5	WT	0.5	+	-	+	+	+	033	20	20	8	4	14	0
40	301	5329	2019-09-30	H	12	6		0.38	3	0.19		0.5	1	WT	1	+	-	+	+	+	033	20	17	8	4	14	0
41	303	5330	2019-09-30	H	3	6		0.25	1.5	0.19		0.25	1	WT	1	+	-	+	+	+	033	20	17	8	4	15	0
42	304	5331	2019-09-30	H	6	3		0.19	1.5	0.125		0.19	1	WT	0.75	+	-	+	+	+	033	20	17	8	4	14	0
43	305	5332	2019-09-30	H	6	3		0.38	2	0.125		0.75	1	WT	0.75	+	-	+	+	+	033	23	18	8	4	14	0
44	308	5333	2019-09-30	H	6	8		0.38	2	0.19		0.19	0.75	WT	0.75	+	-	+	+	+	033	20	18	8	4	14	0
